# Supplementary material for: New Cases and Mutations in SEC23B Gene Causing Congenital Dyserythropoietic Anemia Type II
Source: Int J Mol Sci. 2023 Jun 9;24(12):9935. doi: 10.3390/ijms24129935 (PMC10298408; doi:10.3390/ijms24129935)
Supplement: Supplementary file 1 [file ijms-24-09935-s001.zip]

Archive with 1 entries (1 files):
- ijms-2384944-supplementary.pdf
